# Supplementary material for: Class-Specific Effects of ARBs Versus ACE Inhibitors on Survival and Cardiovascular Outcomes in MASLD
Source: Int J Mol Sci. 2025 Oct 16;26(20):10061. doi: 10.3390/ijms262010061 (PMC12563377; doi:10.3390/ijms262010061)
Supplement: Supplementary file 1 [file ijms-26-10061-s001.zip]

Archive with 1 entries (1 files):
- ijms-3866504-supplementary.pdf
